# Supplementary material for: Agarose Gel Electrophoresis-Based RAPD-PCR—An Optimization of the Conditions to Rapidly Detect Similarity of the Alert Pathogens for the Purpose of Epidemiological Studies
Source: Gels. 2022 Nov 22;8(12):760. doi: 10.3390/gels8120760 (PMC9778174; doi:10.3390/gels8120760)
Supplement: Supplementary file 1 [file gels-08-00760-s001.zip]

Archive with 1 entries (1 files):
- gels-2032881-Supplementary.pdf
